# Supplementary material for: Flavonoids Enhance Lipofection Efficiency and Ameliorate Cytotoxicity in Colon26 and HepG2 Cells via Oxidative Stress Regulation
Source: Pharmaceutics. 2022 Jun 5;14(6):1203. doi: 10.3390/pharmaceutics14061203 (PMC9231055; doi:10.3390/pharmaceutics14061203)
Supplement: Supplementary file 1 [file pharmaceutics-14-01203-s001.zip]

Archive with 1 entries (1 files):
- pharmaceutics-1750558-supplementary.pdf
